# Supplementary material for: Comparative proteomic analysis on chloroplast proteins provides new insights into the effects of low temperature in sugar beet
Source: Bot Stud. 2022 Jun 7;63:18. doi: 10.1186/s40529-022-00349-6 (PMC9174413; doi:10.1186/s40529-022-00349-6)
Supplement: Supplementary file 3 — Additional file 3: Figure S1. Protein quality control analysis of different samples. a The correlation between the control and 24 h treatment. b Examination of peptide intensity distribution in different samples. [file 40529_2022_349_MOESM3_ESM.xlsx]

## Sheet: Sheet1
Table S1 Primers used for qRT-PCR in this experiment
Gene name	Gene ID	Forward primer	Reverse primer
BvDREBA1	BVRB_3g066590	CTGAGGCTGCCGAGAGATTC	CTTCATCATAGGTGTCACTCCAACCA
BvDREBA4	BVRB_2g032310	CGTCGTCATTGCTTTCTTCGT	CACAACAAGGCTTCAAAACCAGTT
BvGAPDH	BVRB_5g110740	GCTTTGAACGACCACTTCGC	ACGCCGAGAGCAACTTGAAC
