# Supplementary material for: Comparative proteomic analysis on chloroplast proteins provides new insights into the effects of low temperature in sugar beet
Source: Bot Stud. 2022 Jun 7;63:18. doi: 10.1186/s40529-022-00349-6 (PMC9174413; doi:10.1186/s40529-022-00349-6)
Supplement: Supplementary file 4 — Additional file 4: Figure S2. a The number of proteins encoded from chloroplast DNA in this study. Ratio of proteins encoded by chloroplast DNA with those encoded by nuclear DNA. b The function of proteins encoding from chloroplast DNA. c Ratio of chloroplast DNA and nuclear DNA that encode differentially expressed proteins. d The function of different expression proteins encoding from chloroplast DNA. [file 40529_2022_349_MOESM4_ESM.xlsx]

## Sheet: Sheet2
Table S2 The list of DEPs
Protein IDs	Description	Number of proteins	Peptides	Razor + unique peptides	Unique peptides	coverage [%]	MW [kDa]	Sequence length	Score	Intensity	Intensity CK-1	Intensity CK-2	Intensity CK-3	Intensity 24 h-1	Intensity 24 h-2	Intensity 24 h-3	FC	P.value	Regulad type
BVRB_1g006570	hypothetical protein	1	5	5	5	23.4	26.693	248	38.102	816190000	61339000	53793000	69904000	214380000	191870000	97259000	2.72114	0.0426455	Up
BVRB_1g004960	hypothetical protein	2	1	1	1	10.9	16.684	165	40.029	3952200000	116320000	232340000	143020000	682920000	963670000	702850000	4.77839	0.00309051	Up
BVRB_1g004060	hypothetical protein	1	11	11	11	43.8	30.964	292	272.58	101350000000	6340500000	7987000000	9913300000	19958000000	23035000000	22396000000	2.69748	0.000599287	Up
BVRB_1g002080	Protein CURVATURE THYLAKOID 1B, chloroplastic	1	5	5	5	16.6	20.152	193	45.807	2426000000	189280000	134320000	207510000	697930000	527330000	353420000	2.97242	0.0265782	Up
BVRB_1g012390	hypothetical protein	1	4	3	3	27.3	22.921	205	72.114	324690000	28604000	23039000	34594000	78997000	67207000	52318000	2.30205	0.0112385	Up
BVRB_2g036630	hypothetical protein	2	2	2	2	12	15.732	142	4.9239	155130000	9633800		4938200	49535000		59094000	7.45464	0.0125795	Up
BVRB_2g037220	hypothetical protein	1	9	5	5	44.3	20.321	183	172.23	10898000000	526820000	551200000	124430000	2167300000	1828000000	2865400000	5.7056	0.00491047	Up
BVRB_3g048620	hypothetical protein	1	6	6	6	45.9	32.13	405	10.25	1281000000	91810000	112880000	94655000	196520000	334920000	247060000	2.60068	0.0175636	Up
BVRB_3g050740	hypothetical protein	1	7	7	7	41.5	21.938	193	19.934	1502400000	115880000	123960000	180810000	308540000	333420000	278510000	2.18821	0.00299197	Up
BVRB_3g053740	Beta-D-xylosidase 1	1	9	9	9	15.2	83.323	768	28.906	339510000	47511000	45139000	31101000	73319000	92140000		2.00555	0.0230903	Up
BVRB_4g090450	Fasciclin-like arabinogalactan protein 1	1	4	4	4	13	44.555	414	130.36	752580000	36338000	49149000	65472000	127360000	185750000	161370000	3.14311	0.00467759	Up
BVRB_5g106360	hypothetical protein	1	4	4	4	32.3	17.485	164	171.44	9833600000	566800000	515380000	600790000	1312300000	1645200000	1805800000	2.83029	0.00223439	Up
BVRB_5g115180	hypothetical protein	1	3	3	3	9.3	20.196	193	19.895	2538900000	211340000	193240000	246380000	636380000	417740000	470610000	2.34228	0.0126131	Up
BVRB_6g132600	hypothetical protein	1	7	7	7	38.8	17.997	170	323.31	39618000000	3164000000	3119400000	3822800000	9396100000	7850300000	5869500000	2.2873	0.014292	Up
BVRB_6g134860	hypothetical protein	1	5	5	5	20.1	35.104	323	24.167	216910000	19491000	18572000		45532000	36234000	52510000	2.35182	0.0243172	Up
BVRB_6g150350	hypothetical protein	4	6	4	4	27.6	27.717	257	16.069	2644000000	189800000	132810000	101720000	581880000	609410000	524990000	4.04468	0.000274363	Up
BVRB_7g158280	hypothetical protein	1	10	10	10	42.8	29.746	271	295.43	12134000000	1300200000	834330000	1135700000	3020300000	2214500000	2506300000	2.36714	0.00541578	Up
BVRB_7g160400	hypothetical protein	1	6	6	6	44.5	24.08	227	288.96	2714600000	194140000	186150000	138600000	414550000	340380000	351090000	2.13151	0.00248695	Up
BVRB_7g166610	hypothetical protein	1	4	4	4	27.2	20.64	184	30.447	2082700000	174120000	190860000	199260000	357630000	384650000	391450000	2.0093	0.000116673	Up
BVRB_7g175210	hypothetical protein	1	4	4	4	15.2	43.682	454	27.484	248050000	22142000	20750000	21355000	67559000	49548000	33749000	2.34806	0.0418317	Up
BVRB_7g174340	hypothetical protein	1	10	10	10	40.4	25.875	245	71.49	5324400000	435230000	408190000	427620000	902400000	765570000	1235600000	2.2844	0.0176565	Up
BVRB_8g183810	hypothetical protein	3	8	8	2	18.1	68.513	603	160.78	2665500000	223690000	224190000	229990000	600430000	621480000	427650000	2.43345	0.00620343	Up
BVRB_9g221010	30S ribosomal protein S17, chloroplastic	1	5	5	5	51.9	11.888	104	40.823	1055000000	93714000	128060000	100540000	179480000	182070000	292070000	2.0279	0.0457527	Up
BVRB_1g017570	hypothetical protein	1	18	18	17	55.6	38.922	356	323.31	10575000000	809430000	857050000	874510000	2538400000	1697700000	1805600000	2.3777	0.0116314	Up
BVRB_1g022630	hypothetical protein	1	2	2	2	11.8	25.051	221	13.889	354380000	24696000	31205000	22985000	81329000	77522000	76441000	2.98268	5.70401e-05	Up
BVRB_1g023200	hypothetical protein	1	4	4	4	25.2	13.142	123	18.286	2612800000	214840000	202140000	203620000	797220000	440660000	453160000	2.72485	0.0379377	Up
BVRB_2g045430	U2 small nuclear ribonucleoprotein A	1	7	7	7	28.1	32.222	285	40.489	799970000	65709000	51225000	64881000	176420000	133110000	184650000	2.71804	0.00334275	Up
BVRB_3g066800	hypothetical protein	1	3	3	3	17.3	18.238	162	5.8726	1246700000	111030000		44629000	292190000	278370000	272370000	3.61016	0.00430639	Up
BVRB_4g093140	hypothetical protein	1	6	6	6	35.2	28.539	264	69.116	4566100000	186700000	306360000	531340000	1236400000	841150000	655800000	2.66824	0.0456779	Up
BVRB_4g093650	30S ribosomal protein S3, chloroplastic	1	4	1	1	27.7	16.29	141	54.33	629390000	23135000	21981000	22747000	162450000	114520000	171750000	6.61215	0.00201539	Up
BVRB_7g178570	hypothetical protein	2	7	7	7	25.8	34.656	329	71.597	1392700000	174430000	122390000	84908000	308820000	274960000	238480000	2.15405	0.0111993	Up
BVRB_9g224880	hypothetical protein	1	2	2	2	21.7	12.329	106	58.908	646780000	69480000	51320000	64219000	124910000	116050000	143880000	2.08	0.0024689	Up
BVRB_036490	hypothetical protein	1	3	1	1	15	22.945	207	14.347	2612100000	6278200	16045000	66998000	975580000	704630000	376100000	23.0215	0.0197607	Up
BVRB_1g007100	hypothetical protein	1	3	3	3	25.6	15.008	133	40.645	1490000000	145770000	169780000	172250000	308510000	253880000	287450000	1.74219	0.00258113	Up
BVRB_1g006610	hypothetical protein	2	5	5	5	37.1	12.874	116	11.15	779370000	67746000	83675000	117250000	149690000	128750000	144500000	1.57419	0.0317916	Up
BVRB_1g005730	Cell division protein FtsY homolog, chloroplastic	1	8	8	8	23.6	39.674	369	21.171	974650000	120490000	91744000	108020000	156770000	206990000	196410000	1.74914	0.0100681	Up
BVRB_1g001070	hypothetical protein	1	9	9	9	44	28.628	257	102.11	3062800000	361030000	346980000	301080000	532230000	457740000	680360000	1.65528	0.031468	Up
BVRB_1g013260	hypothetical protein	1	10	10	10	48.9	25.181	229	136.49	2519200000	315420000	289900000	278700000	573430000	422450000	387830000	1.56525	0.0454022	Up
BVRB_1g014250	hypothetical protein	1	3	3	3	18.6	17.761	167	15.039	644850000	50604000	45470000	88543000	119690000	99960000	149530000	1.99971	0.035981	Up
BVRB_1g013940	PsbP domain-containing protein 3, chloroplastic	1	7	7	7	28.6	28.519	262	110.82	1672700000	166260000	132550000	181660000	283170000	314310000	268670000	1.80271	0.00289526	Up
BVRB_2g031320	hypothetical protein	1	7	7	7	14.7	53.204	496	17.869	576510000	62961000	69044000	64717000	82272000	108980000	118500000	1.57457	0.0266005	Up
BVRB_2g029810	hypothetical protein	1	11	11	11	44.6	34.649	316	220.42	5317700000	642670000	547500000	614260000	1078300000	1071900000	707160000	1.58352	0.0493835	Up
BVRB_2g026850	hypothetical protein	2	12	12	1	45	20.118	180	323.31	83749000000	7703900000	6026200000	10748000000	18987000000	12360000000	16171000000	1.94125	0.0314879	Up
BVRB_2g025720	hypothetical protein	1	4	4	4	6.7	84.339	704	18.31	415360000	58220000	31889000	31036000	74861000	84504000	77941000	1.95886	0.0144386	Up
BVRB_2g025280	hypothetical protein	1	8	8	8	11.2	89.114	803	21.642	572670000	58031000	68413000	61658000	113430000	102790000	87821000	1.61636	0.00855544	Up
BVRB_2g036540	hypothetical protein	1	8	8	8	14.5	61.583	565	13.793	1626900000	174300000	236110000	105920000	296120000	351050000	258290000	1.75365	0.048578	Up
BVRB_2g037200	Photosynthetic NDH subunit of lumenal location 1, chloroplastic	1	7	7	7	33.6	26.389	232	45.448	1308700000	151180000	151230000	118740000	272310000	203180000	225430000	1.6643	0.015573	Up
BVRB_2g040400	hypothetical protein	1	7	7	7	29.3	29.51	276	32.022	485670000	49378000	58851000	43866000	81145000	96320000	90809000	1.76386	0.00340977	Up
BVRB_3g049740	binding partner of acd11 1	1	5	5	5	25.8	28.154	264	42.1	379260000	44338000	46078000	32419000	73506000	63791000	55910000	1.5729	0.0243726	Up
BVRB_3g051570	hypothetical protein	1	31	28	28	48.4	73.343	665	270.2	5847800000	680700000	654980000	592230000	1048300000	1038300000	849050000	1.52271	0.00862885	Up
BVRB_3g055710	hypothetical protein	1	5	5	5	39.5	16.655	147	19.709	395070000	48310000	32124000	50730000	66889000	79937000	84381000	1.76273	0.0131939	Up
BVRB_3g058920	hypothetical protein	1	4	4	4	35.9	9.9662	92	7.3922	1021000000	114420000	101060000	99527000	245120000	157080000	160880000	1.78752	0.0468879	Up
BVRB_4g079640	hypothetical protein	1	15	15	8	48.7	43.23	396	279.28	11658000000	1076800000	1180900000	1303600000	2454300000	2826800000	1601200000	1.93252	0.039823	Up
BVRB_4g077570	hypothetical protein	1	4	4	4	11.4	68.752	595	97.623	286720000	32246000	31813000	30001000	59950000	51099000	42689000	1.63447	0.0167568	Up
BVRB_4g085410	hypothetical protein	1	3	3	3	8.8	53.349	488	62.497	475180000	43158000	57566000	51852000	86216000	101830000	78940000	1.74986	0.00865164	Up
BVRB_5g101460	Histone deacetylase complex subunit SAP18	2	10	10	10	46.5	19.504	172	33.083	3100100000	402350000	336970000	340290000	605700000	477400000	593370000	1.55285	0.0124593	Up
BVRB_5g111720	hypothetical protein	1	8	8	8	25.8	35.252	330	57.387	964520000	83410000	99668000	98102000	167440000	174890000	211490000	1.96963	0.00336124	Up
BVRB_5g116480	hypothetical protein	1	7	7	7	32	33.745	309	84.413	1261200000	159680000	139450000	119930000	231910000	244630000	182540000	1.57276	0.0224892	Up
BVRB_5g118830	hypothetical protein	1	3	3	3	18.9	18.354	164	11.429	507340000	66357000	57866000	55582000	111130000	88328000	80595000	1.55754	0.0264653	Up
BVRB_6g128160	hypothetical protein	2	5	5	5	30.8	16.779	146	27.055	1300100000	104510000	130640000	100110000	171250000	184790000	226110000	1.73641	0.0124544	Up
BVRB_6g128980	hypothetical protein	1	5	5	5	17.9	34.999	318	22.298	1285300000	149150000	167650000	152670000	248470000	242370000	234680000	1.5454	0.000250324	Up
BVRB_6g137270	Cysteine desulfurase, mitochondrial	1	4	4	4	10.2	50.772	459	11.088	235030000	28201000	23282000	19197000	39337000	45854000	44440000	1.83405	0.00386043	Up
BVRB_6g154790	hypothetical protein	1	8	8	8	22.8	49.444	451	170.85	1391500000	125090000	118170000	82095000	162020000	152240000	185440000	1.53586	0.02475	Up
BVRB_7g158150	hypothetical protein	1	9	9	8	16.9	86.694	791	79.614	330550000	37640000	34466000	26008000	73185000	53070000	53188000	1.82892	0.0227825	Up
BVRB_7g157260	hypothetical protein	1	3	3	3	22.4	11.502	116	19.729	954210000	71760000	80602000	87891000	113530000	138520000	168100000	1.74878	0.0218473	Up
BVRB_7g164000	RNA-binding (RRM/RBD/RNP motifs) family protein	3	4	4	4	20.8	30.074	264	13.472	367360000	40367000	41484000	37325000	75355000	62158000	65076000	1.69991	0.00267807	Up
BVRB_7g175520	hypothetical protein	1	3	3	3	12.4	26.178	234	5.1356	303710000	36064000	23992000	44568000	60941000	54562000	54414000	1.62407	0.0265362	Up
BVRB_7g173480	hypothetical protein	1	1	1	1	5.4	20.374	184	81.627	1060900000	95717000	123310000	152480000	190910000	197670000	189410000	1.5558	0.0142572	Up
BVRB_7g173280	Protein PLASTID TRANSCRIPTIONALLY ACTIVE 16, chloroplastic	2	31	31	31	61.8	56.55	523	323.31	32364000000	3979800000	4091000000	3236100000	6613500000	5380300000	5024400000	1.50512	0.0259644	Up
BVRB_7g171800	hypothetical protein	1	6	6	6	43.8	12.447	112	20.299	710050000	81438000	60673000	54390000	135400000	102900000	110450000	1.7748	0.0165068	Up
BVRB_8g188590	hypothetical protein	1	3	3	3	21	25.622	229	20.086	927630000	114990000	93502000		195630000	154130000	178400000	1.68883	0.026125	Up
BVRB_9g206190	Superoxide dismutase [Cu-Zn] 2, chloroplastic	1	7	7	7	38.2	23.141	228	180.68	3422700000	427890000	381360000	307980000	675870000	631550000	591380000	1.69956	0.00361561	Up
BVRB_9g207670	hypothetical protein	1	7	7	6	34.6	23.805	211	72.226	1041100000	123980000	99029000	101240000	202900000	178840000	174510000	1.7155	0.00289057	Up
BVRB_9g209070	hypothetical protein	1	9	9	9	43.6	24.207	220	89.4	3680600000	312000000	317670000	313480000	496090000	451130000	674490000	1.71946	0.0295109	Up
BVRB_9g212620	hypothetical protein	1	3	3	3	19.8	14.346	131	5.7695	346830000	31106000	29054000	28960000	53224000	45598000	35790000	1.51046	0.0408722	Up
BVRB_9g222730	hypothetical protein	3	4	4	4	51.9	12.002	104	22.989	873180000	84386000	106730000	107060000	172030000	134020000	159880000	1.5626	0.0143089	Up
BVRB_9g221000	hypothetical protein	1	3	3	3	22.9	15.289	144	14.665	3984300000	502970000	467840000	449010000	924920000	666000000	691390000	1.60746	0.026622	Up
BVRB_9g220040	hypothetical protein	1	5	5	5	30.3	18.559	165	48.115	1233200000	152600000	134320000		282520000	232610000	225220000	1.72022	0.0236077	Up
BVRB_1g016670	hypothetical protein	1	5	5	5	31.1	18.284	164	16.024	959980000	109020000	91169000		191070000	190470000	149450000	1.7683	0.0271043	Up
BVRB_1g021020	hypothetical protein	1	15	15	13	31.1	56.981	492	110.49	4884800000	530720000	572610000	526390000	1027100000	914820000	684480000	1.61157	0.0310859	Up
BVRB_1g022890	hypothetical protein	2	2	2	2	5.9	54.963	489	9.5729	70526000	7389600	6390500	10020000	14632000	12772000	12657000	1.68323	0.0125426	Up
BVRB_3g066620	ABC transporter B family member 28	2	8	8	8	14.8	77.63	709	38.02	360060000	43770000	27964000	48782000	55699000	70931000	71348000	1.64275	0.0334787	Up
BVRB_4g096280	hypothetical protein	1	17	17	17	47.1	50.258	452	323.31	5555500000	616010000	532230000	619450000	1079500000	960400000	796490000	1.60457	0.0148344	Up
BVRB_5g123920	hypothetical protein	2	15	15	15	45.8	40.463	358	57.616	1398700000	146730000	150870000	155750000	245560000	227180000	292260000	1.68744	0.00602598	Up
BVRB_5g124340	hypothetical protein	2	9	7	7	23.6	43.009	406	23.43	1229700000	154890000	151220000	126540000	212380000	238220000	199470000	1.50253	0.00742228	Up
BVRB_5g125170	hypothetical protein	1	5	5	5	23.6	23.783	216	8.4011	237190000	28853000	26266000	21832000	52635000	32826000	51744000	1.78302	0.0414063	Up
BVRB_7g177340	Ferredoxin-thioredoxin reductase, catalytic chain	1	5	5	5	31.5	16.525	146	18.623	944580000	140860000	85743000	80571000	181900000	145630000	189010000	1.68159	0.0411966	Up
BVRB_7g177110	hypothetical protein	1	9	9	9	39.7	32.775	300	107.19	17498000000	1366400000	1425000000	2394600000	2736100000	2899300000	3609500000	1.78266	0.0341042	Up
BVRB_001870	Gibberellin-regulated protein 14	1	3	3	3	10	24.432	231	7.1482	817010000	100420000	92549000	65350000	144360000	139480000	176180000	1.78082	0.0127155	Up
BVRB_005040	Chlorophyll a-b binding protein, chloroplastic	1	8	8	8	38.7	28.114	266	67.928	24040000000	2945800000	3413900000	1944500000	5193800000	4532800000	4544400000	1.71853	0.014875	Up
BVRB_014180	hypothetical protein	1	10	10	10	28.3	42.989	381	29.866	1869000000	196130000	200870000	184190000	403940000	387630000	301010000	1.8799	0.0061969	Up
BVRB_1g000370	hypothetical protein	1	9	9	9	10.3	102.11	905	22.959	654640000	164580000	160710000	128180000	64899000	64353000	78093000	0.457241	0.0026942	Down
BVRB_1g009830	hypothetical protein	1	8	8	8	9.9	102.8	935	31.892	468240000	96267000	103180000	108580000	49305000	43849000	42750000	0.441208	0.000151202	Down
BVRB_2g044050	hypothetical protein	1	7	7	7	29.8	37.509	352	44.992	454240000	67032000	67290000	79070000	28315000	24867000	42997000	0.450715	0.00462321	Down
BVRB_3g052810	hypothetical protein	2	3	3	3	10.6	33.738	303	7.6774	546930000	96982000	125040000	138870000	71988000	64163000	39795000	0.487531	0.0170727	Down
BVRB_3g064670	hypothetical protein	1	7	7	7	24.9	38.765	338	37.249	1728700000	274450000	354910000	422480000	157850000	200950000	162700000	0.495798	0.0170064	Down
BVRB_4g077290	Protein ILITYHIA	1	12	12	12	5.2	284.59	2612	42.795	381790000	82765000	88799000	70558000	30169000	49961000	39514000	0.494148	0.00648281	Down
BVRB_4g082480	Threonine--tRNA ligase, chloroplastic/mitochondrial 2	1	9	9	9	12	77.34	674	41.036	952670000	195270000	263620000	135630000	62558000	86488000	101750000	0.421846	0.041515	Down
BVRB_5g099270	hypothetical protein	1	7	7	7	22.5	41.928	374	45.857	521790000	110120000	100790000	140580000	35960000	64063000	58361000	0.450607	0.0120565	Down
BVRB_6g130310	hypothetical protein	5	3	3	1	21.7	18.028	166	6.7947	166070000	31606000	33996000		15864000		15911000	0.48436	0.00495677	Down
BVRB_6g130220	hypothetical protein	2	3	3	3	3.9	89.393	791	7.5941	137080000	30139000	26570000	28071000	14390000	11289000	14241000	0.470866	0.000493066	Down
BVRB_6g141160	hypothetical protein	1	3	3	3	10.3	31.652	290	24.68	346010000	75911000	89451000	87798000	27864000	29419000	33194000	0.357391	0.000283621	Down
BVRB_7g160340	HDT3	1	1	1	1	4	32.198	298	47.5	70687000	19984000	18114000		10679000	7279500	6126700	0.42146	0.0101485	Down
BVRB_7g166480	hypothetical protein	1	5	5	5	16.2	36.094	328	19.298	313950000	69253000	63650000		29996000	37649000	25442000	0.466942	0.0059507	Down
BVRB_9g211300	hypothetical protein	1	2	2	2	7.9	32.872	290	5.4734	109250000	24113000	28079000		10204000	12268000	12034000	0.440757	0.00332963	Down
BVRB_9g220250	hypothetical protein	1	5	5	5	8.6	68.68	629	11.885	355940000	62944000	67274000	88718000	37418000	31085000	40613000	0.498392	0.0123083	Down
BVRB_9g219370	hypothetical protein	1	9	7	7	5.4	177.77	1605	16.647	339350000	65707000	63066000	95613000	28611000	30845000	45230000	0.466544	0.0267589	Down
BVRB_9g219160	hypothetical protein	1	6	6	6	15.7	50.5	453	47	474530000	81398000	90511000	124550000	39848000	39665000	55224000	0.454488	0.0187588	Down
BVRB_1g020130	Peroxisomal biogenesis factor 11 family protein	1	3	3	3	14.9	25.739	235	10.956	504030000	129180000	85749000	123660000		50248000	50985000	0.448477	0.0385898	Down
BVRB_2g044820	hypothetical protein	1	8	8	7	9.9	90.749	807	23.46	327050000	98081000	90910000	88902000	46587000	24967000		0.386231	0.00758044	Down
BVRB_3g070160	Signal recognition particle 19 kDa protein	1	2	2	2	19.9	15.382	136	22.067	106430000	27991000	33978000		14796000	8796800	8776300	0.348229	0.00966345	Down
BVRB_4g092800	hypothetical protein	1	8	8	8	7.5	132.08	1219	14.121	218970000	53263000	61236000	39761000	19508000	23661000	12956000	0.363834	0.00949305	Down
BVRB_5g124450	Acetolactate synthase, chloroplastic	1	9	9	9	14.9	72.292	665	17.692	272830000	64145000	60012000	63040000	21371000	23861000	33750000	0.421919	0.000819081	Down
BVRB_6g155420	hypothetical protein	2	7	7	7	10	90.599	792	36.542	331230000	74595000	100010000	52420000	34748000	31465000	28399000	0.416747	0.0334659	Down
BVRB_006430	hypothetical protein	1	11	11	11	18.9	75.597	688	123.03	786090000	167550000	161840000	201430000	57449000	67485000	86919000	0.399105	0.00213514	Down
BVRB_1g006620	hypothetical protein	2	8	8	8	11.6	93.973	837	17.362	264630000	55938000	44203000	68524000	30849000	28038000	36376000	0.564806	0.0302188	Down
BVRB_1g006300	hypothetical protein	1	8	5	5	7.8	120.28	1073	12.762	212200000	40563000	40058000	47953000	26590000	20160000	26824000	0.572231	0.00547342	Down
BVRB_1g003100	hypothetical protein	2	16	16	13	10	205.43	1869	60.011	849700000	151730000	191420000	155540000	87619000	98611000	118810000	0.611683	0.0143932	Down
BVRB_1g001960	hypothetical protein isoform A	3	12	12	12	13	123.24	1087	36.15	487890000	96170000	88855000	109330000	63664000	68259000	58242000	0.64604	0.0064273	Down
BVRB_1g000710	hypothetical protein	1	3	3	3	7.6	55.12	524	9.9278	466330000		91388000	79870000	55485000	61786000	53746000	0.665729	0.0126149	Down
BVRB_1g008960	hypothetical protein	2	6	6	6	25.2	28.586	250	50.52	1998200000	426660000	369660000	464640000	206960000	222460000	278010000	0.561025	0.00622347	Down
BVRB_2g030670	Glycosyltransferase (Fragment)	2	11	11	11	9.7	117.05	1052	28.033	889130000	168770000	207800000	195140000	61527000	132040000	113040000	0.536298	0.0211593	Down
BVRB_2g032690	hypothetical protein	1	6	6	4	9.4	64.433	583	7.2047	109050000	23086000	24132000		14228000	12625000	15140000	0.592895	0.0025761	Down
BVRB_2g032210	hypothetical protein	1	5	3	3	14.4	40.422	368	6.6209	467700000	90222000	95451000	97465000	76396000	50955000	49035000	0.622968	0.0172511	Down
BVRB_2g031930	hypothetical protein	1	11	11	11	20.8	60.996	519	50.289	1214500000	221380000	208060000	208580000	108850000	130800000	108250000	0.545281	0.000356735	Down
BVRB_2g034920	Probable plastid-lipid-associated protein 8, chloroplastic	1	4	4	4	24	25.658	233	30.384	185630000	35969000	42566000	39402000	18919000	11423000	32429000	0.532242	0.0460331	Down
BVRB_2g040490	hypothetical protein	1	4	4	4	28.8	14.513	132	27.125	435230000	77610000	97438000	108870000	58018000	56065000	32545000	0.516445	0.0202653	Down
BVRB_2g043590	hypothetical protein	1	17	17	16	10.7	195.83	1727	39.562	600050000	115050000	119100000	112540000	70398000	74395000	69221000	0.617307	5.72375e-05	Down
BVRB_2g043200	hypothetical protein	1	5	5	5	49.2	14.935	128	76	921760000	178010000	168920000	193290000	118340000	142690000	86664000	0.643616	0.0222819	Down
BVRB_3g052060	hypothetical protein	1	2	2	2	7.1	33.438	297	29.391	505870000	124530000	106920000	86053000	49495000	56359000	71904000	0.559862	0.0227977	Down
BVRB_3g051150	Probable 6-phosphogluconolactonase 5, chloroplastic	2	2	2	2	8.5	28.214	258	3.5118	114810000	23157000	24693000		15651000	16291000	15257000	0.657597	0.00129635	Down
BVRB_3g057100	hypothetical protein	1	6	6	6	10	64.854	581	18.772	833570000	151450000	170100000	167130000	77976000	115550000	113720000	0.628726	0.0110765	Down
BVRB_3g056710	hypothetical protein	1	10	10	10	14.1	79.594	704	22.837	860430000	149570000	197650000	168010000	96718000	98940000	110650000	0.594507	0.00895997	Down
BVRB_3g064960	hypothetical protein	1	29	29	29	28.4	131.48	1189	232.09	5618500000	1045600000	1035400000	1126700000	615220000	642910000	842860000	0.654983	0.00882888	Down
BVRB_4g074720	hypothetical protein	1	2	2	2	5	37.666	358	4.9309	171210000	29517000	33296000	28492000	16451000	19669000	18570000	0.598981	0.00217285	Down
BVRB_4g074030	hypothetical protein	1	5	5	5	3.7	199.02	1817	13.097	143880000	26256000	28702000	36669000	11987000	21783000	17402000	0.558482	0.0333274	Down
BVRB_4g073230	hypothetical protein	1	7	7	6	19	37.398	342	12.395	927990000	159830000	194420000	190670000	113310000	104470000	96149000	0.576101	0.00305705	Down
BVRB_4g071520	hypothetical protein	1	3	3	3	23.8	20.805	193	20.292	328480000	64148000	55874000	69622000	38215000	38398000	47664000	0.655317	0.0126656	Down
BVRB_4g079740	hypothetical protein	1	6	6	6	6.9	118.46	1055	12.913	264630000	60745000	55643000	54637000	25983000	28408000	32804000	0.509838	0.000527919	Down
BVRB_4g078030	hypothetical protein	1	7	7	7	13.7	60.464	556	25.026	337960000	58402000	75132000	69664000	35940000	42077000	45218000	0.606477	0.00906639	Down
BVRB_4g090410	Tic20-V	1	3	3	3	9.9	23.901	213	5.4856	263600000	45184000	65697000	57065000	33867000	28901000	30468000	0.555155	0.015269	Down
BVRB_4g090850	hypothetical protein	1	6	6	6	20.2	36.232	347	16.425	333140000	64369000	79192000		52603000	39859000	47841000	0.651537	0.0419053	Down
BVRB_5g100280	hypothetical protein	1	9	9	9	11.8	99.574	897	29.172	409550000	110050000	75611000	76463000	55952000	46545000	50650000	0.584254	0.035709	Down
BVRB_5g108060	hypothetical protein	1	2	2	2	22.5	9.9281	89	8.4432	350300000	82149000	72170000		35429000	33038000	54738000	0.532252	0.0330498	Down
BVRB_5g107230	Probable carotenoid cleavage dioxygenase 4, chloroplastic	1	9	9	9	17.4	67.138	604	22.125	509380000	101410000	105890000	76456000	74722000	59460000	47950000	0.641861	0.047669	Down
BVRB_5g110420	hypothetical protein	2	9	9	9	57.1	24.761	231	79.541	3018300000	518950000	617260000	500890000	375840000	345080000	343060000	0.649918	0.00713094	Down
BVRB_5g118240	hypothetical protein	1	21	21	21	48.3	52.944	480	323.31	35585000000	6289600000	5756100000	5559200000	3463500000	3115200000	4014500000	0.601719	0.00236664	Down
BVRB_5g122610	hypothetical protein	1	10	3	3	27	42.99	393	4.5824	311650000	63779000	70558000		39080000	30719000	51643000	0.602673	0.0479893	Down
BVRB_5g121940	hypothetical protein	1	3	3	3	11.7	30.375	273	5.9145	154670000	27933000	31719000	36277000	20238000	23876000	16233000	0.62908	0.0222073	Down
BVRB_5g121790	hypothetical protein	2	3	3	3	25.2	13.668	123	12.377	510460000	103840000	93331000	98168000	56952000	63012000	71040000	0.646728	0.00239317	Down
BVRB_5g121230	Stromal processing peptidase, chloroplastic	1	15	15	15	13.7	125.2	1122	55.598	748170000	157960000	157040000	137050000	76909000	78315000	105400000	0.576538	0.00517915	Down
BVRB_6g128470	hypothetical protein	1	6	6	6	26.2	29.189	267	27.765	738750000	149190000	156180000	110710000	73201000	86258000	71535000	0.555167	0.0143144	Down
BVRB_6g129970	hypothetical protein isoform A	2	6	6	6	9.1	94.497	859	27.407	307900000	71354000	65961000	49496000	31671000	33361000	32890000	0.524177	0.0108739	Down
BVRB_6g132420	RH3	1	22	22	22	29.6	84.028	778	119.49	5049800000	1042000000	1064200000	1125000000	458750000	543030000	734620000	0.537385	0.00428367	Down
BVRB_6g139070	SAMT1	1	6	6	5	18	34.672	327	67.159	2930800000	478020000	554810000	596220000	337830000	314080000	353130000	0.616949	0.00465907	Down
BVRB_6g143750	hypothetical protein	1	10	10	10	18.1	58.057	531	26.113	447700000	99358000	84098000	87885000	52555000	52594000	66985000	0.634383	0.00760524	Down
BVRB_6g143720	Protein TPLATE	1	15	15	15	14.8	130.87	1175	47.906	639070000	132600000	138390000	114630000	46965000	105410000	67023000	0.568949	0.0406428	Down
BVRB_6g146910	hypothetical protein	1	5	5	5	14.9	42.951	390	10.121	348580000	77137000	82420000	52572000	33002000	46990000	46494000	0.596269	0.0498959	Down
BVRB_7g159420	hypothetical protein	1	5	5	5	17.9	25.391	224	7.279	449790000	86640000	83994000	96189000	59328000	68337000	41804000	0.635136	0.0197356	Down
BVRB_7g156990	hypothetical protein	1	5	5	5	22.7	25.772	233	28.429	932170000	178920000	174030000	194720000	88917000	106970000	146630000	0.625408	0.0196518	Down
BVRB_7g156910	Protein FATTY ACID EXPORT 3, chloroplastic	1	5	5	5	20	37.023	340	31.284	986940000	171550000	198850000	155390000	117080000	118300000	93551000	0.625594	0.0119893	Down
BVRB_7g161220	Carotene epsilon-monooxygenase, chloroplastic	1	9	9	9	19.2	60.792	543	26.345	1081400000	217260000	215730000	165970000	114800000	115010000	151760000	0.637054	0.0254605	Down
BVRB_7g163580	hypothetical protein	1	6	3	3	29.9	20.998	187	5.9413	481600000	118390000	94313000	88119000	44488000	56679000	63403000	0.547068	0.0134894	Down
BVRB_7g167190	hypothetical protein	1	6	6	6	11.7	65.665	599	14.788	441490000	72680000	89901000	95702000	57968000	56630000	46932000	0.625399	0.0140571	Down
BVRB_7g172570	hypothetical protein	1	5	5	5	7.7	72.538	648	8.3395	447980000	96876000	98379000	99847000	48345000	54943000	53627000	0.531731	3.02543e-05	Down
BVRB_7g171840	hypothetical protein	3	40	40	18	23.7	192.55	1705	212.78	3886300000	685410000	691570000	719130000	434150000	483360000	480260000	0.66684	0.000254413	Down
BVRB_7g169380	hypothetical protein	1	8	8	8	21.5	40.153	358	46.134	1159400000	223740000	206120000	223470000	156790000	167700000	98317000	0.647157	0.0262124	Down
BVRB_7g168880	15-cis-phytoene desaturase, chloroplastic/chromoplastic	1	10	10	10	20.2	63.64	569	27.511	966860000	150840000	178500000	152090000	91299000	90145000	122200000	0.630713	0.0128281	Down
BVRB_8g186000	hypothetical protein	1	10	10	10	22.5	51.995	467	131.1	779670000	148590000	148430000	146270000	66662000	82636000	96599000	0.554709	0.0016247	Down
BVRB_8g185300	hypothetical protein	1	6	6	5	23	36.264	318	19.118	751570000	163040000	163820000	157760000	93114000	85228000	84672000	0.542722	2.42954e-05	Down
BVRB_8g191060	Eukaryotic translation initiation factor 3 subunit K	1	8	8	8	32.9	27.055	237	57.839	986590000	164440000	144650000	199410000	87769000	127370000	107580000	0.634649	0.0345796	Down
BVRB_8g198160	PLA2-ALPHA	1	2	2	2	15.7	17.364	159	7.3573	217700000	39476000	43325000	44522000	29791000	28452000	20815000	0.620925	0.00721048	Down
BVRB_8g195930	Fe-S cluster assembly factor HCF101, chloroplastic	1	8	8	8	18	56.713	523	19.678	485630000	91692000	101340000	84933000	39440000	55041000	75581000	0.611811	0.0352417	Down
BVRB_9g202800	hypothetical protein	1	5	5	5	6.8	79.077	688	10.033	373300000	84030000	67513000	72386000	40980000	44822000	41271000	0.56747	0.00307996	Down
BVRB_9g207010	hypothetical protein	1	4	4	4	4.9	101.65	910	9.2893	156950000	33692000	26544000	37980000	16491000	17727000	20545000	0.557577	0.0150217	Down
BVRB_9g208280	PDIL5-1	1	2	2	2	14.8	17.313	155	4.5538	157090000	35371000	33465000		22580000		20256000	0.622291	0.0131016	Down
BVRB_9g210560	hypothetical protein	1	6	6	6	15.8	58.447	546	19.827	257430000	48585000	49199000	54328000	28765000	27973000	36718000	0.614389	0.00421872	Down
BVRB_9g215520	hypothetical protein	1	4	4	4	7.5	59.726	559	11.298	767370000	139160000	150430000	178470000	93397000	84469000	101670000	0.597223	0.00776839	Down
BVRB_9g215440	Phospho-2-dehydro-3-deoxyheptonate aldolase	1	12	12	11	28	57.318	514	35.181	1841000000	431040000	389920000	297430000	191140000	212160000	235390000	0.57108	0.0182904	Down
BVRB_9g224040	hypothetical protein	1	7	7	2	11	68.065	592	11.394	775220000	129280000	151340000	153200000	88578000	99616000	89483000	0.640074	0.0035378	Down
BVRB_9g223010	Protein LOW PSII ACCUMULATION 3, chloroplastic	1	11	11	11	28	42.78	378	18.207	913110000	168820000	159130000	219400000	115470000	111360000	103770000	0.604001	0.0190513	Down
BVRB_9g222250	hypothetical protein	1	5	5	5	35.1	14.83	134	10.052	396710000	71474000	69920000	101920000	50835000	42868000	52393000	0.600442	0.040215	Down
BVRB_9g220650	hypothetical protein	1	16	16	16	19.6	93.494	850	51.43	1109800000	194290000	224750000	192410000	112740000	139230000	150860000	0.658811	0.0106876	Down
BVRB_9g220570	hypothetical protein	1	14	14	14	16.4	103.41	913	50.224	1158100000	231530000	215690000	199900000	120210000	134270000	153720000	0.630795	0.00394631	Down
BVRB_9g216820	hypothetical protein	1	17	17	14	16.6	136.77	1220	61.425	1097600000	218730000	247230000	277550000	135580000	151100000	135520000	0.567847	0.00380765	Down
BVRB_9g216810	hypothetical protein	1	5	5	5	17.2	37.499	331	32.818	323600000	72248000	55099000	73964000	32124000	51529000	41341000	0.6209	0.036495	Down
BVRB_9g216410	NADH dehydrogenase [ubiquinone] 1 beta subcomplex subunit 9	1	3	3	3	22.9	13.851	118	11.45	515080000	112300000	104200000		72449000	73757000	54783000	0.618904	0.0164622	Down
BVRB_9g216370	hypothetical protein	1	7	7	7	26	39.401	358	58.24	1000700000	207600000	205810000	220390000	111390000	123820000	109800000	0.544352	0.000112539	Down
BVRB_1g015990	hypothetical protein	1	7	7	7	12.6	60.727	554	27.833	391650000	83651000	83454000	79885000	35950000	31300000	70412000	0.557359	0.042396	Down
BVRB_5g124140	hypothetical protein	1	4	4	4	14.1	25.991	241	7.7638	436710000	75918000	83547000	97278000	41984000	63537000	56365000	0.630537	0.0237409	Down
BVRB_5g125820	hypothetical protein	1	5	5	5	6.4	83.747	738	8.3228	315780000	71647000	71069000	46828000	34874000	44039000	29751000	0.573292	0.0425823	Down
BVRB_5g126230	hypothetical protein	1	5	5	5	13	47.123	432	20.224	938610000	157450000	218340000	213880000	101450000	108650000	121520000	0.562382	0.0136414	Down
BVRB_7g177690	hypothetical protein	1	16	16	16	18.1	106.06	949	66.081	1447500000	288970000	289320000	293670000	169750000	171400000	191650000	0.611037	9.6177e-05	Down
BVRB_7g178430	26S proteasome non-ATPase regulatory subunit 6 homolog	1	6	6	6	19.7	44.341	386	93.735	590730000	107840000	114390000	126900000	67695000	71846000	73556000	0.610366	0.00149814	Down
BVRB_7g177960	hypothetical protein	2	13	13	13	28.2	54.59	483	34.685	1030000000	218690000	200110000	224210000	89777000	81852000	150870000	0.501546	0.00968488	Down
BVRB_8g199420	hypothetical protein	1	9	9	9	16.1	66.632	589	36	809650000	140750000	155280000	154890000	85441000	89156000	122060000	0.657893	0.0150058	Down
BVRB_000690	hypothetical protein	1	4	4	4	10.5	40.135	362	16.751	791740000	142580000	139150000	167410000	122720000	93952000	58998000	0.613773	0.0475458	Down
BVRB_007700	hypothetical protein	1	7	7	7	29	28.251	262	27.924	401300000	77947000	78414000	94993000	45849000	47380000	44419000	0.547626	0.0026052	Down
BVRB_008250	hypothetical protein	1	11	11	10	19.4	75.797	685	36.857	490900000	88916000	101050000	119340000	33874000	52831000	81558000	0.544002	0.0459522	Down
BVRB_009820	ATP sulfurylase 4, chloroplastic	1	3	2	2	6	52.629	469	10.164	294320000	68000000	66013000	57925000	40982000		34181000	0.587401	0.0112678	Down
BVRB_009840	hypothetical protein	1	16	16	16	28.3	51.363	477	61.667	4625000000	1071900000	940280000	637460000	497680000	546760000	446420000	0.562665	0.0428228	Down
BVRB_036710	hypothetical protein	1	1	1	1	7.5	11.541	107	6.8262	30904000000	6500800000	7529800000	4235100000	3774600000	3164400000	2649800000	0.524962	0.0478817	Down
BVRB_1g006160	hypothetical protein	1	4	4	4	5.6	88.426	792	6.2054	73153000	0	0	0	0	14867000	16888000	—	—	Up
BVRB_1g004190	hypothetical protein	1	3	3	3	11.7	42.144	366	3.3733	64802000	0	0	0	0	16337000	14436000	—	—	Up
BVRB_1g003360	hypothetical protein	1	4	2	2	6	85.505	739	3.696	109990000	0	0	0	0	22436000	24634000	—	—	Up
BVRB_1g002520	Cytochrome B5 isoform C	1	3	3	3	29	15.307	138	7.5392	220120000	0	0	0	55683000	58962000	51180000	—	—	Up
BVRB_1g002180	hypothetical protein	1	2	2	2	35.5	11.232	110	139.3	418330000	0	0	0	61882000	59649000	59566000	—	—	Up
BVRB_1g001080	hypothetical protein	1	5	5	5	13.9	57.112	512	12.673	43219000	0	0	0	8961200	9852200	0	—	—	Up
BVRB_1g007700	hypothetical protein	1	4	4	4	7.5	47.087	441	7.2043	57160000	0	0	0	11187000	9777000	18615000	—	—	Up
BVRB_1g011840	hypothetical protein	1	2	2	2	24.1	12.855	112	4.014	94891000	0	0	0	30142000	0	12852000	—	—	Up
BVRB_1g011490	hypothetical protein	1	3	3	3	30.6	11.284	98	59.025	415070000	0	0	0	92017000	73938000	40310000	—	—	Up
BVRB_1g011320	SDC1	1	3	3	3	7.2	55.035	487	4.4782	58209000	0	0	0	0	19332000	13005000	—	—	Up
BVRB_1g010740	hypothetical protein	2	3	2	2	7.4	41.183	380	2.6401	36742000	0	0	0	10315000	15902000	0	—	—	Up
BVRB_1g013140	hypothetical protein	2	2	2	2	29.2	7.5537	65	14.976	465920000	0	0	0	0	52678000	6576100	—	—	Up
BVRB_1g015590	hypothetical protein	1	2	2	2	6.4	25.944	235	2.7993	115130000	0	0	0	0	21037000	11207000	—	—	Up
BVRB_2g030610	Protein transport protein Sec24-like At3g07100	1	6	6	6	6.8	118.86	1088	8.5956	123220000	0	0	0	30261000	24245000	24857000	—	—	Up
BVRB_2g027240	hypothetical protein	1	2	1	1	23.2	10.129	95	5.2202	95881000	0	0	0	31191000	28792000	0	—	—	Up
BVRB_2g027020	Plastidic glucose transporter 4	1	3	3	3	4.4	57.581	551	14.153	65440000	0	0	0	11091000	14406000	8705800	—	—	Up
BVRB_2g026330	hypothetical protein	1	2	2	2	4	63.39	594	10.788	33697000	0	0	0	7460300	0	7775500	—	—	Up
BVRB_2g025170	hypothetical protein	1	2	2	2	5.2	44.144	401	3.0441	54160000	0	0	0	11063000	19002000	0	—	—	Up
BVRB_2g032830	hypothetical protein isoform A	2	4	4	4	6.1	65.004	589	5.0528	170460000	0	0	0	0	43922000	43740000	—	—	Up
BVRB_2g034450	hypothetical protein	1	3	3	3	37.8	11.076	98	4.6283	133210000	0	0	0	21998000	20672000	20711000	—	—	Up
BVRB_2g036470	hypothetical protein	1	3	3	3	6.7	52.63	477	4.9849	54815000	0	0	0	9618900	7629900	13319000	—	—	Up
BVRB_2g036360	hypothetical protein	1	18	2	2	39.8	49.345	447	6.4345	142820000	0	0	0	46777000	37981000	24280000	—	—	Up
BVRB_2g038230	Dolichyl-diphosphooligosaccharide--protein glycosyltransferase subunit 1B	1	6	6	6	12.4	53.749	474	19.688	157520000	0	0	0	32648000	30935000	19690000	—	—	Up
BVRB_2g039970	Probable ubiquitin conjugation factor E4	2	5	5	5	5.4	111.96	990	7.4313	75817000	0	0	0	16723000	0	15141000	—	—	Up
BVRB_2g041860	hypothetical protein	1	2	2	2	23.9	10.669	88	18.754	227960000	0	0	0	39196000	39992000	33815000	—	—	Up
BVRB_2g044120	hypothetical protein	1	2	2	2	5.8	40.038	364	4.6318	101300000	0	0	0	0	21460000	19728000	—	—	Up
BVRB_3g048450	hypothetical protein	1	3	2	2	10.9	42.126	413	8.1383	60108000	0	0	0	11825000	10133000	13967000	—	—	Up
BVRB_3g048440	hypothetical protein	1	3	3	2	9.6	41.405	407	19.43	453020000	0	0	0	132490000	101070000	111660000	—	—	Up
BVRB_3g053760	hypothetical protein	3	6	6	6	11.5	62.254	564	10.367	89536000	0	0	0	20375000	24261000	13791000	—	—	Up
BVRB_3g051910	CLPX	3	3	3	3	6.4	62.031	580	7.4563	86343000	0	0	0	18926000	17577000	0	—	—	Up
BVRB_3g055830	hypothetical protein	1	3	3	3	11	22.274	200	5.4356	127540000	0	0	0	25196000	30822000	24717000	—	—	Up
BVRB_3g058000	hypothetical protein	1	2	2	2	4.6	69.772	624	7.1385	38166000	0	0	0	11189000	7344100	7037500	—	—	Up
BVRB_3g056840	hypothetical protein	1	3	3	3	15.9	17.435	157	4.8736	86277000	0	0	0	22260000	19688000	18925000	—	—	Up
BVRB_3g059350	hypothetical protein	1	4	4	4	14.7	24.698	224	12.248	439630000	0	0	0	119900000	111570000	59747000	—	—	Up
BVRB_3g059120	Inorganic pyrophosphatase TTM1	1	2	2	2	3.9	75.58	673	4.0028	24992000	0	0	0	0	6919500	5093300	—	—	Up
BVRB_3g058540	hypothetical protein	2	2	2	2	5.7	35.146	317	2.8951	50783000	0	0	0	9729200	0	10993000	—	—	Up
BVRB_3g060590	hypothetical protein	1	3	3	3	5.3	61.956	568	6.1505	52310000	0	0	0	0	9280600	17222000	—	—	Up
BVRB_3g063580	hypothetical protein	1	3	3	3	9.2	36.06	316	10.468	35640000	0	0	0	7350800	9331500	0	—	—	Up
BVRB_3g062650	hypothetical protein	1	3	2	2	7.6	56.757	526	6.6162	56814000	0	0	0	8316300	8448200	13385000	—	—	Up
BVRB_4g074560	hypothetical protein	7	2	2	2	3.6	68.172	615	5.768	48236000	0	0	0	7805900	13540000	0	—	—	Up
BVRB_4g072770	hypothetical protein	2	2	2	2	4.1	59.655	531	2.0997	32259000	0	0	0	7658700	7467800	7908700	—	—	Up
BVRB_4g071610	Glucan synthase-like 10	1	3	3	2	1.9	219.13	1904	13.215	51038000	0	0	0	7832200	9547800	7392000	—	—	Up
BVRB_4g075860	hypothetical protein	1	2	2	2	22	18.819	168	15.012	143020000	0	0	0	38269000	35221000	0	—	—	Up
BVRB_4g076890	hypothetical protein	1	1	1	1	5.8	24.666	223	2.4415	45772000	0	0	0	14316000	13063000	0	—	—	Up
BVRB_4g081440	hypothetical protein	1	5	5	5	6.2	78.789	706	6.3382	88265000	0	0	0	12541000	11291000	14989000	—	—	Up
BVRB_4g082380	hypothetical protein	1	2	2	2	19.1	21.325	194	14.358	113940000	0	0	0	29821000	26874000	18445000	—	—	Up
BVRB_4g085210	hypothetical protein	1	3	3	3	17.6	20.036	176	4.0431	74219000	0	0	0	17816000	20943000	11186000	—	—	Up
BVRB_4g085090	hypothetical protein	1	2	2	2	8.1	42.21	370	7.6774	27028000	0	0	0	6153900	5426600	5245900	—	—	Up
BVRB_4g087310	hypothetical protein	1	2	2	2	13.8	13.805	130	12.108	65173000	0	0	0	8405000	11623000	12309000	—	—	Up
BVRB_4g090360	hypothetical protein	1	2	2	2	3.4	77.274	713	10.019	121620000	0	0	0	19453000	33775000	33308000	—	—	Up
BVRB_4g087740	hypothetical protein	1	1	1	1	1.1	80.319	704	-2	327850000	0	0	0	0	88453000	76096000	—	—	Up
BVRB_4g091100	hypothetical protein	1	3	3	3	8	44.732	410	6.3433	34797000	0	0	0	4930500	7357700	0	—	—	Up
BVRB_5g097880	3-oxoacyl-[acyl-carrier-protein] synthase III, chloroplastic	1	2	2	2	7.2	42.703	405	4.8928	107730000	0	0	0	11929000	18164000	23720000	—	—	Up
BVRB_5g103970	hypothetical protein	1	4	4	4	29.7	17.629	158	11.762	71287000	0	0	0	13627000	0	21442000	—	—	Up
BVRB_5g103720	hypothetical protein	2	2	2	2	2.2	86.283	763	2.3526	80367000	0	0	0	27615000	22151000	0	—	—	Up
BVRB_5g103250	hypothetical protein	1	3	2	2	14.7	29.004	258	8.7014	259010000	0	0	0	60492000	38194000	40111000	—	—	Up
BVRB_5g102570	hypothetical protein	1	5	5	5	12.2	41.436	377	7.85	146030000	0	0	0	20753000	21755000	22271000	—	—	Up
BVRB_5g099670	hypothetical protein	1	3	3	3	9.3	59.681	526	44.168	92680000	0	0	0	15591000	19340000	15448000	—	—	Up
BVRB_5g104840	hypothetical protein	2	3	3	3	9	37.546	335	5.6753	110520000	0	0	0	25210000	18068000	16485000	—	—	Up
BVRB_5g105600	hypothetical protein	1	4	4	4	0.9	483.28	4316	7.3956	33091000	0	0	0	7261100	9152300	0	—	—	Up
BVRB_5g110770	Protein ASPARTIC PROTEASE IN GUARD CELL 1	1	3	3	3	7.9	54.707	507	4.8643	1168100000	0	0	0	133310000	118260000	0	—	—	Up
BVRB_5g112870	Membrane-anchored ubiquitin-fold protein	2	2	2	2	17.1	13.113	117	3.1696	34986000	0	0	0	9819700	9259400	0	—	—	Up
BVRB_5g117570	hypothetical protein	1	2	2	2	11.1	31.327	271	7.7273	47451000	0	0	0	11154000	9212200	8194400	—	—	Up
BVRB_5g117540	modifier of snc1	1	2	2	2	2	168.39	1558	6.2017	49619000	0	0	0	10006000	11008000	18245000	—	—	Up
BVRB_5g117040	Peroxisomal membrane protein PEX14	1	3	3	3	6.4	57.232	530	7.0928	109940000	0	0	0	20611000	0	25853000	—	—	Up
BVRB_5g120160	hypothetical protein	3	3	2	2	24.6	14.211	134	6.4971	855680000	0	0	0	162340000	112040000	116730000	—	—	Up
BVRB_5g121560	hypothetical protein	1	3	3	3	14.7	23.583	211	4.7263	214040000	0	0	0	52671000	49795000	0	—	—	Up
BVRB_5g121220	TOM1-like protein 2	1	3	3	3	9.4	46.655	424	9.0638	34472000	0	0	0	11111000	0	7312200	—	—	Up
BVRB_6g128030	Casein kinase II subunit alpha-4, chloroplastic	1	3	3	2	8.4	50.285	430	10.171	75234000	0	0	0	0	10255000	14472000	—	—	Up
BVRB_6g131120	hypothetical protein	1	4	4	4	7.1	73.455	672	8.0987	41676000	0	0	0	8888300	11597000	0	—	—	Up
BVRB_6g130430	hypothetical protein	1	3	3	3	13.7	26.913	248	19.308	114220000	0	0	0	27148000	23980000	19703000	—	—	Up
BVRB_6g128900	hypothetical protein	1	3	3	3	4.9	70.439	627	4.5649	61236000	0	0	0	0	9781200	12117000	—	—	Up
BVRB_6g128840	hypothetical protein	1	3	3	3	8	53.998	502	31.9	120200000	0	0	0	37527000	25109000	18468000	—	—	Up
BVRB_6g132870	Probable inactive ATP-dependent zinc metalloprotease FTSHI 4, chloroplastic	1	3	3	3	5.4	97.424	864	9.1634	27645000	0	0	0	0	8413900	13111000	—	—	Up
BVRB_6g141250	hypothetical protein	1	4	4	4	8.9	63.29	560	6.8759	128060000	0	0	0	20760000	0	23388000	—	—	Up
BVRB_6g146220	hypothetical protein	1	2	2	2	14.4	20.253	181	7.5727	482520000	0	0	0	48846000	56076000	78122000	—	—	Up
BVRB_6g150840	hypothetical protein	1	3	3	3	20.7	22.111	203	3.4945	86580000	0	0	0	17687000	24687000	0	—	—	Up
BVRB_6g153830	hypothetical protein	1	3	3	3	13	25.978	231	4.9515	119030000	0	0	0	31099000	0	55810000	—	—	Up
BVRB_6g153620	hypothetical protein	2	2	2	2	6.6	27.59	259	2.8602	433880000	0	0	0	69982000	63564000	63199000	—	—	Up
BVRB_7g157460	hypothetical protein isoform A	1	3	3	3	4.2	99.792	900	7.1792	32136000	0	0	0	6393600	0	6908600	—	—	Up
BVRB_7g162160	hypothetical protein	1	5	2	2	37.3	17.828	166	5.2775	126270000	0	0	0	17640000	20669000	19648000	—	—	Up
BVRB_7g162060	hypothetical protein	1	3	3	3	12.9	27.615	240	4.712	132710000	0	0	0	35163000	0	19106000	—	—	Up
BVRB_7g161440	Protein PTST homolog 3, chloroplastic	1	2	2	2	6.5	52.007	461	4.5067	19690000	0	0	0	0	5136600	7942300	—	—	Up
BVRB_7g164820	hypothetical protein	1	3	3	2	7.3	49.207	438	6.8543	168870000	0	0	0	35348000	25849000	45841000	—	—	Up
BVRB_7g164380	hypothetical protein	1	3	3	3	7.7	53.211	479	6.096	65606000	0	0	0	19214000	0	16882000	—	—	Up
BVRB_7g167240	hypothetical protein	1	5	5	4	11	41.786	383	10.568	213330000	0	0	0	67247000	56900000	37177000	—	—	Up
BVRB_7g174390	hypothetical protein	1	4	2	1	21.6	15.951	153	4.4605	113650000	0	0	0	39299000	28759000	22579000	—	—	Up
BVRB_7g171680	hypothetical protein	1	1	1	1	7.2	24.006	223	3.905	108740000	0	0	0	30434000	25041000	23608000	—	—	Up
BVRB_7g171640	hypothetical protein	1	2	2	2	3.1	54.761	490	2.3793	45413000	0	0	0	15704000	0	13356000	—	—	Up
BVRB_7g170900	hypothetical protein	1	2	2	2	9.6	22.751	209	11.009	516820000	0	0	0	70106000	0	50646000	—	—	Up
BVRB_8g182300	hypothetical protein	1	3	3	3	11.4	35.292	298	21.107	79001000	0	0	0	15133000	13833000	15644000	—	—	Up
BVRB_8g181210	hypothetical protein	1	6	2	2	26.7	24.072	217	2.4772	77256000	0	0	0	15672000	16917000	16490000	—	—	Up
BVRB_8g184700	hypothetical protein	3	6	6	6	4	196.94	1808	10.402	160730000	0	0	0	35055000	35186000	40985000	—	—	Up
BVRB_8g183650	hypothetical protein	1	2	2	2	5.6	44.241	414	5.692	31283000	0	0	0	9737200	16030000	0	—	—	Up
BVRB_8g183220	DNA-directed RNA polymerase II subunit 2	1	2	2	2	2.4	136.16	1200	5.2243	51493000	0	0	0	8198300	9507700	8358000	—	—	Up
BVRB_8g185200	Fumarylacetoacetase	1	2	2	2	6	45.604	419	4.7303	82394000	0	0	0	0	19329000	23400000	—	—	Up
BVRB_8g185040	hypothetical protein	1	4	4	4	30.4	16.113	158	22.287	123840000	0	0	0	21431000	37888000	18683000	—	—	Up
BVRB_8g186030	hypothetical protein	1	2	2	2	6.9	32.536	289	4.8404	151640000	0	0	0	20281000	28400000	19092000	—	—	Up
BVRB_8g187180	hypothetical protein	1	2	2	2	8.2	32.223	292	5.0881	175050000	0	0	0	26501000	32694000	0	—	—	Up
BVRB_8g188100	hypothetical protein	2	6	6	6	5.9	122.36	1072	16.647	69253000	0	0	0	14466000	0	15120000	—	—	Up
BVRB_8g188720	hypothetical protein	1	2	2	2	6	46.633	420	3.3957	45581000	0	0	0	12558000	0	10705000	—	—	Up
BVRB_8g189800	hypothetical protein	1	3	3	3	3.4	117.48	1074	6.9636	153650000	0	0	0	56274000	33960000	22105000	—	—	Up
BVRB_8g192860	hypothetical protein	1	4	4	4	12.7	37.362	339	8.0559	285460000	0	0	0	72084000	63437000	26690000	—	—	Up
BVRB_8g192540	hypothetical protein isoform A	2	5	5	5	18.8	37.161	324	21.432	298530000	0	0	0	88310000	151290000	0	—	—	Up
BVRB_8g196800	hypothetical protein isoform B	2	6	6	6	15	40.634	361	13.516	265360000	0	0	0	70827000	74695000	58542000	—	—	Up
BVRB_8g194710	hypothetical protein	1	3	3	3	9.2	42.06	368	4.9331	56601000	0	0	0	0	10587000	13351000	—	—	Up
BVRB_8g193420	Synaptotagmin-5	1	4	4	4	10.1	63.155	563	18.4	102170000	0	0	0	35283000	20795000	0	—	—	Up
BVRB_9g203030	hypothetical protein	1	22	2	2	49.9	46.646	413	8.5342	288750000	0	0	0	64011000	55893000	55014000	—	—	Up
BVRB_9g202920	hypothetical protein	1	2	2	2	5.7	52.945	471	5.2469	36430000	0	0	0	9889100	11092000	0	—	—	Up
BVRB_9g202900	hypothetical protein	1	3	3	3	22.9	16.069	140	37.043	227760000	0	0	0	56533000	52824000	0	—	—	Up
BVRB_9g202490	hypothetical protein	3	5	5	5	18.3	33.82	301	14.784	154240000	0	0	0	26649000	53051000	14257000	—	—	Up
BVRB_9g206130	hypothetical protein	1	1	1	1	5.1	25.06	216	27.357	95175000	0	0	0	0	21434000	21291000	—	—	Up
BVRB_9g206110	hypothetical protein	1	3	3	3	7.8	56.791	500	3.5258	79044000	0	0	0	0	18538000	28819000	—	—	Up
BVRB_9g209140	hypothetical protein	1	2	2	2	7.4	38.696	339	4.1643	62315000	0	0	0	19841000	0	20054000	—	—	Up
BVRB_9g209410	Fasciclin-like arabinogalactan protein 6	1	2	2	2	14.3	26.63	252	33.305	282860000	0	0	0	81938000	78985000	53484000	—	—	Up
BVRB_9g212060	hypothetical protein	1	3	3	3	9.4	30.387	266	12.2	55241000	0	0	0	12453000	0	24838000	—	—	Up
BVRB_9g211140	hypothetical protein	1	4	4	4	6	96.258	830	9.2891	78741000	0	0	0	8803100	11145000	25932000	—	—	Up
BVRB_9g215390	hypothetical protein	1	4	4	4	14.9	32.536	302	6.9916	80863000	0	0	0	34831000	18490000	11468000	—	—	Up
BVRB_9g215190	hypothetical protein	1	2	2	2	9.2	24.242	206	2.4821	699600000	0	0	0	69293000	0	98966000	—	—	Up
BVRB_9g224060	hypothetical protein	1	6	1	1	10.6	68.221	593	8.866	45774000	0	0	0	12945000	13236000	10570000	—	—	Up
BVRB_9g223960	hypothetical protein	1	2	2	2	11.2	27.717	250	8.9713	87617000	0	0	0	16055000	19586000	10835000	—	—	Up
BVRB_9g218480	hypothetical protein	1	6	6	6	11.6	72.958	653	11.829	731840000	0	0	0	198380000	177630000	186820000	—	—	Up
BVRB_9g217790	hypothetical protein	1	3	3	3	15.8	20.975	184	5.5442	30933000	0	0	0	6803500	0	9526200	—	—	Up
BVRB_1g020220	NADPH--cytochrome P450 reductase	1	4	3	3	8.4	76.537	693	14.181	112950000	0	0	0	24150000	24445000	18584000	—	—	Up
BVRB_1g019410	hypothetical protein	1	2	2	2	8.2	40.915	365	9.196	21681000	0	0	0	9029800	8843000	0	—	—	Up
BVRB_1g018650	hypothetical protein	1	2	2	2	14.1	13.586	128	2.5304	274680000	0	0	0	65035000	65251000	0	—	—	Up
BVRB_1g017600	hypothetical protein	1	2	2	2	7.3	35.91	316	3.064	37441000	0	0	0	11644000	8404100	0	—	—	Up
BVRB_1g017560	hypothetical protein	2	4	2	2	21.3	22.55	202	6.7787	132690000	0	0	0	31798000	23418000	28746000	—	—	Up
BVRB_1g017210	hypothetical protein	1	1	1	1	7	14.375	129	2.0425	153010000	0	0	0	33369000	47325000	35465000	—	—	Up
BVRB_1g021310	Pre-mRNA-processing protein 40A	1	5	5	5	5.4	116.13	1019	41.567	122400000	0	0	0	22400000	37723000	25629000	—	—	Up
BVRB_2g044740	Peroxisomal membrane protein 11B	1	2	2	2	9	26.441	234	2.0671	96785000	0	0	0	0	19544000	14210000	—	—	Up
BVRB_2g047140	AT1G79560 protein	1	5	5	5	5.5	112.41	985	7.6482	176120000	0	0	0	36638000	36321000	52267000	—	—	Up
BVRB_2g047670	hypothetical protein	1	2	2	2	7.8	36.288	321	5.3711	39900000	0	0	0	0	8009400	7889900	—	—	Up
BVRB_4g091870	At3g20570	1	2	2	2	10.7	22.567	215	3.3101	44125000	0	0	0	0	10592000	10107000	—	—	Up
BVRB_4g091860	hypothetical protein	1	3	3	3	5.6	53.799	482	5.1413	5166800000	0	0	0	27771000	18654000	24291000	—	—	Up
BVRB_4g091580	hypothetical protein	1	2	2	2	15.9	18.73	170	5.1633	287010000	0	0	0	44370000	39998000	40004000	—	—	Up
BVRB_4g091380	hypothetical protein	1	2	2	2	15	16.572	153	6.4426	164260000	0	0	0	32915000	26211000	41990000	—	—	Up
BVRB_4g092890	hypothetical protein	1	2	2	2	14.2	23.176	211	11.647	46644000	0	0	0	12810000	11562000	12805000	—	—	Up
BVRB_4g093390	hypothetical protein	1	3	3	3	17.9	28.858	268	21.909	112800000	0	0	0	23766000	0	19744000	—	—	Up
BVRB_4g097560	Exocyst subunit Exo70 family protein	2	6	6	6	12.3	73.537	653	15.277	108060000	0	0	0	9509100	16031000	13635000	—	—	Up
BVRB_5g123130	Chaperone protein dnaJ 13	2	2	2	2	3.9	56.516	513	3.9555	46237000	0	0	0	10372000	12143000	0	—	—	Up
BVRB_5g122980	Glutamate--cysteine ligase, chloroplastic	1	5	5	5	11.1	56.147	494	6.0452	194420000	0	0	0	25616000	27855000	22346000	—	—	Up
BVRB_5g123670	hypothetical protein	1	3	3	3	7.8	49.627	461	23.347	145800000	0	0	0	39008000	36076000	0	—	—	Up
BVRB_5g124010	hypothetical protein	1	3	3	3	7	56.567	516	5.931	105670000	0	0	0	27700000	24674000	25908000	—	—	Up
BVRB_5g127160	Protein CHAPERONE-LIKE PROTEIN OF POR1, chloroplastic	1	2	2	2	9.2	27.968	251	10.053	98186000	0	0	0	18936000	17004000	31145000	—	—	Up
BVRB_6g155790	hypothetical protein	1	2	2	2	10.1	24.421	228	24.176	69352000	0	0	0	0	15027000	13021000	—	—	Up
BVRB_6g156330	hypothetical protein	1	2	2	2	10	23.436	200	4.6208	213870000	0	0	0	69677000	59575000	0	—	—	Up
BVRB_7g177030	hypothetical protein	1	4	4	4	16.7	23.025	210	6.5689	120140000	0	0	0	29226000	20470000	32718000	—	—	Up
BVRB_7g178320	hypothetical protein	1	6	6	6	14.9	55.153	483	11.463	26519000	0	0	0	8424600	0	5809600	—	—	Up
BVRB_7g179210	hypothetical protein	1	3	3	3	6.3	26.061	254	13.592	14156000000	0	0	0	2986600000	3107900000	1675400000	—	—	Up
BVRB_8g200140	hypothetical protein	1	3	3	3	8.1	37.568	332	5.9319	102480000	0	0	0	14053000	15704000	0	—	—	Up
BVRB_9g225770	hypothetical protein	1	2	2	2	16.4	18.21	171	13.999	305260000	0	0	0	32544000	56403000	50070000	—	—	Up
BVRB_000920	hypothetical protein	1	4	4	4	14.2	29.499	267	20.28	862730000	0	0	0	107020000	137400000	0	—	—	Up
BVRB_001880	hypothetical protein	1	3	3	3	25.5	20.238	184	48.471	247810000	0	0	0	55758000	45500000	74575000	—	—	Up
BVRB_002100	WAV2	1	3	3	3	11.8	35.875	322	7.5023	47275000	0	0	0	10517000	12596000	9721600	—	—	Up
BVRB_002460	hypothetical protein	1	3	3	3	12	41.491	375	5.4906	44774000	0	0	0	12106000	0	14985000	—	—	Up
BVRB_003840	Protein MEI2-like 5	1	3	3	3	4	94.652	856	18.056	83387000	0	0	0	17214000	12831000	14028000	—	—	Up
BVRB_004920	hypothetical protein	1	2	2	2	9.5	39.977	379	5.9964	22337000	0	0	0	0	9570300	8041700	—	—	Up
BVRB_005630	hypothetical protein isoform C	2	3	3	3	15.7	24.248	230	4.1977	146930000	0	0	0	40870000	44765000	32721000	—	—	Up
BVRB_006320	hypothetical protein	1	5	2	2	21.6	24.283	204	3.633	27959000	0	0	0	7238300	5459200	6962800	—	—	Up
BVRB_012180	SH3 domain-containing protein 3	1	4	4	4	15.8	39.011	348	26.203	83662000	0	0	0	17515000	15590000	17262000	—	—	Up
BVRB_012980	hypothetical protein	1	8	4	4	13.5	69.055	617	9.254	154560000	0	0	0	0	38885000	65614000	—	—	Up
BVRB_013960	hypothetical protein	1	2	2	2	34.8	12.791	115	81.873	53109000	0	0	0	22397000	14509000	0	—	—	Up
BVRB_015240	hypothetical protein	1	1	1	1	7.3	13	124	2.242	126580000	0	0	0	27072000	0	52475000	—	—	Up
BVRB_1g007210	hypothetical protein isoform A	2	1	1	1	0.5	191.35	1698	4.1737	8966200000	1789100000	1884800000	2259800000	0	0	0	—	—	Down
BVRB_1g006190	hypothetical protein	1	2	2	2	11.4	32.343	306	2.935	86774000	30847000	0	30311000	0	0	0	—	—	Down
BVRB_1g006010	NAGK	1	2	2	2	7.2	37.085	349	4.8923	129530000	0	24224000	37247000	0	0	0	—	—	Down
BVRB_1g005180	serine hydroxymethyltransferase 2	1	12	6	6	28.7	57.194	516	8.8648	82658000	0	9681900	10053000	0	0	0	—	—	Down
BVRB_1g003580	hypothetical protein	4	2	2	2	12.8	16.492	148	4.3913	425070000	94040000	108510000	76828000	0	0	0	—	—	Down
BVRB_1g008450	hypothetical protein	1	3	3	3	5.4	86	759	6.0014	68681000	0	20943000	16080000	0	0	0	—	—	Down
BVRB_2g037500	hypothetical protein	1	3	3	3	9.9	36.429	332	7.8869	64762000	18542000	15847000	11946000	0	0	0	—	—	Down
BVRB_2g038380	Protein FORGETTER 1	1	4	4	4	3.3	140.75	1274	7.3088	43222000	19531000	22782000	0	0	0	0	—	—	Down
BVRB_3g049500	hypothetical protein	1	3	3	3	4.8	96.918	857	11.092	83899000	14702000	16507000	0	0	0	0	—	—	Down
BVRB_3g054260	hypothetical protein	15	3	3	2	4	83.621	752	18.138	108970000	0	36627000	18031000	0	0	0	—	—	Down
BVRB_3g053380	hypothetical protein	1	2	2	2	5.8	34.287	295	2.0972	1545200000	394580000	365450000	0	0	0	0	—	—	Down
BVRB_3g061980	hypothetical protein	1	2	2	2	5.8	35.18	325	4.7485	458790000	79627000	97865000	80249000	0	0	0	—	—	Down
BVRB_4g072590	Emb2738	2	3	3	3	5.7	73.592	670	5.4071	40579000	0	20567000	17440000	0	0	0	—	—	Down
BVRB_4g085900	hypothetical protein	1	4	4	4	6.9	70.476	638	8.4071	47335000	18069000	16519000	0	0	0	0	—	—	Down
BVRB_4g088660	hypothetical protein	1	3	3	3	7.4	45.147	405	6.4637	72724000	0	19056000	20036000	0	0	0	—	—	Down
BVRB_5g109050	hypothetical protein	1	3	3	3	5.2	82.637	745	6.6585	36846000	12410000	10376000	0	0	0	0	—	—	Down
BVRB_5g117310	Anthranilate phosphoribosyltransferase, chloroplastic	1	2	2	2	6.1	43.437	409	4.4078	79629000	22233000	22519000	0	0	0	0	—	—	Down
BVRB_6g127900	hypothetical protein	1	7	7	7	14	70.7	634	15.69	101770000	8431300	18972000	0	0	0	0	—	—	Down
BVRB_6g134600	hypothetical protein	1	2	2	2	8	41.042	361	3.4973	25206000	11926000	12763000	0	0	0	0	—	—	Down
BVRB_6g137520	hypothetical protein	1	2	2	2	17.1	16.915	164	36.143	479910000	133090000	144110000	34844000	0	0	0	—	—	Down
BVRB_6g139670	hypothetical protein	2	4	4	4	11.4	59.138	543	14.35	145790000	0	46245000	24673000	0	0	0	—	—	Down
BVRB_6g138190	hypothetical protein	1	2	2	2	12.4	19.338	178	2.3843	48848000	0	15905000	13390000	0	0	0	—	—	Down
BVRB_6g150380	hypothetical protein	1	6	3	3	10.4	68.409	605	3.6832	83823000	24791000	27822000	23738000	0	0	0	—	—	Down
BVRB_6g148750	hypothetical protein	2	3	3	3	6	58.289	514	5.4943	52919000	8288100	8500500	0	0	0	0	—	—	Down
BVRB_7g161530	hypothetical protein	1	3	3	3	7.5	57.011	506	10.262	144000000	45897000	61083000	0	0	0	0	—	—	Down
BVRB_7g164490	hypothetical protein	1	5	5	5	11.9	46.518	421	8.1599	132770000	54735000	36428000	0	0	0	0	—	—	Down
BVRB_7g167180	hypothetical protein	1	2	2	2	5.6	44.521	396	4.8976	58564000	22355000	21574000	10982000	0	0	0	—	—	Down
BVRB_7g166980	Guanine nucleotide-binding protein-like NSN1	1	4	4	4	6.5	67.171	596	5.4788	125260000	29551000	32775000	0	0	0	0	—	—	Down
BVRB_7g176700	hypothetical protein	1	5	3	3	11.6	55.678	502	7.7537	83450000	29191000	0	27344000	0	0	0	—	—	Down
BVRB_7g175420	hypothetical protein	2	2	2	2	3.7	84.594	735	3.9252	60954000	12758000	9388600	0	0	0	0	—	—	Down
BVRB_7g169880	hypothetical protein	3	3	3	3	6.9	54.437	508	6.0676	44408000	6139100	7487500	0	0	0	0	—	—	Down
BVRB_8g188320	hypothetical protein	1	2	2	2	4.7	55.318	487	4.6916	17547000	6626100	7053300	0	0	0	0	—	—	Down
BVRB_8g189600	hypothetical protein	1	2	2	2	10.2	26.78	246	3.5142	50211000	15075000	13924000	0	0	0	0	—	—	Down
BVRB_8g198710	hypothetical protein	3	3	3	3	4.2	71.969	645	3.8778	54592000	0	12408000	16921000	0	0	0	—	—	Down
BVRB_8g193700	hypothetical protein	1	3	3	3	19.2	25.266	219	7.9028	101810000	30479000	29509000	0	0	0	0	—	—	Down
BVRB_9g216020	hypothetical protein	1	2	2	2	17.4	18.685	161	12.492	169020000	39652000	36550000	0	0	0	0	—	—	Down
BVRB_9g215610	Alpha-1,3-mannosyl-glycoprotein 2-beta-N-acetylglucosaminyltransferase	1	3	3	3	8.4	51.724	442	8.1436	88788000	0	15592000	23006000	0	0	0	—	—	Down
BVRB_9g213780	hypothetical protein isoform B	2	3	3	3	6.7	69.543	615	5.8912	61512000	21739000	15592000	22808000	0	0	0	—	—	Down
BVRB_9g223520	Pentatricopeptide repeat-containing protein MRL1, chloroplastic	1	3	3	3	2.5	138.4	1270	5.6435	54654000	20239000	13366000	21154000	0	0	0	—	—	Down
BVRB_1g020320	hypothetical protein isoform A	1	5	5	1	18.4	33.803	294	7.3241	60882000	0	15245000	13889000	0	0	0	—	—	Down
BVRB_2g046300	hypothetical protein	1	2	2	2	30.7	10.179	88	8.803	127510000	18687000	24048000	0	0	0	0	—	—	Down
BVRB_2g047590	hypothetical protein	1	2	2	2	4.3	47.608	441	2.0787	72452000	17679000	20193000	0	0	0	0	—	—	Down
BVRB_3g067850	Proteasome subunit beta type-4	1	2	2	2	12.6	22.492	198	3.8213	38802000	11100000	0	14395000	0	0	0	—	—	Down
BVRB_3g069420	hypothetical protein	1	6	6	6	4.9	148.16	1377	9.5495	160730000	45933000	37083000	41589000	0	0	0	—	—	Down
BVRB_4g093530	hypothetical protein	1	4	4	4	2.3	230.66	2064	7.2784	63589000	20798000	24624000	0	0	0	0	—	—	Down
BVRB_6g156160	hypothetical protein	1	4	4	4	11.3	49.594	442	7.1088	125480000	24320000	0	26470000	0	0	0	—	—	Down
BVRB_8g199430	hypothetical protein	1	2	2	2	6.3	22.971	207	4.382	97985000	0	42632000	30784000	0	0	0	—	—	Down
BVRB_8g200490	RBP45B	1	3	3	3	9.7	46.905	414	11.251	260540000	56643000	30717000	43284000	0	0	0	—	—	Down
BVRB_9g224680	hypothetical protein	2	3	2	2	6.4	56.13	513	2.4136	72693000	28139000	25156000	26051000	0	0	0	—	—	Down
BVRB_003960	Carboxyl-terminal-processing peptidase 1, chloroplastic	1	5	5	5	13.4	51.814	478	12.343	126030000	0	44440000	36580000	0	0	0	—	—	Down
